# Supplementary material for: Analyses of Mosquito Species Composition, Blood-Feeding Habits and Infection with Insect-Specific Flaviviruses in Two Arid, Pastoralist-Dominated Counties in Kenya
Source: Pathogens. 2023 Jul 24;12(7):967. doi: 10.3390/pathogens12070967 (PMC10386387; doi:10.3390/pathogens12070967)
Supplement: Supplementary file 1 [file pathogens-12-00967-s001.zip]

Archive with 1 entries (1 files):
- pathogens-2301831-supplementary.pdf
